# Supplementary material for: SERS Performance of Ti3C2Tx MXene-Based Substrates Correlates with Surface Morphology
Source: Materials (Basel). 2024 Mar 18;17(6):1385. doi: 10.3390/ma17061385 (PMC10971885; doi:10.3390/ma17061385)
Supplement: Supplementary file 1 [file materials-17-01385-s001.zip]

Archive with 1 entries (1 files):
- materials-2872978-supplementary.pdf
